# Supplementary material for: Deep learning-based artificial intelligence model for classification of vertebral compression fractures: A multicenter diagnostic study
Source: Front Endocrinol (Lausanne). 2023 Mar 22;14:1025749. doi: 10.3389/fendo.2023.1025749 (PMC10073698; doi:10.3389/fendo.2023.1025749)
Supplement: Supplementary file 1 [file Table_1.xlsx]

## Sheet: Sheet1
Epoch	Training loss	Testing loss	Training set accuracy	Testing set accuracy
0	0.90133	0.96049	0.54713	0.51225
1	0.69069	0.77486	0.68022	0.64461
2	0.60726	0.74812	0.7252	0.67157
3	0.53044	0.7395	0.76895	0.68137
4	0.46521	0.78133	0.80715	0.71814
5	0.45807	0.62891	0.8016	0.71569
6	0.39578	0.58622	0.83919	0.74265
7	0.35925	0.80249	0.85028	0.69118
8	0.34758	0.61243	0.86198	0.75
9	0.304	0.55062	0.89526	0.78676
10	0.24539	0.60779	0.90573	0.77941
11	0.23706	1.11101	0.91004	0.68873
12	0.25927	0.61867	0.90203	0.76225
13	0.22485	0.76356	0.92113	0.75245
14	0.19133	0.81503	0.91929	0.73529
15	0.18767	0.72726	0.93222	0.7451
16	0.18323	0.93574	0.93284	0.71324
17	0.16537	0.86576	0.93592	0.77206
18	0.15579	0.83133	0.94578	0.75245
19	0.14564	0.90309	0.94208	0.7598
20	0.11608	0.84528	0.95933	0.77696
21	0.12815	0.9289	0.95502	0.68382
22	0.13467	0.78464	0.94886	0.73039
23	0.11062	0.6354	0.96303	0.76961
24	0.1288	0.73417	0.95071	0.77451
25	0.1095	1.0329	0.95749	0.73529
